# Supplementary material for: I can see (myself) clearly now: Exploring the mediating role of self-concept clarity in the association between self-compassion and indicators of well-being
Source: PLoS One. 2023 Jun 30;18(6):e0286992. doi: 10.1371/journal.pone.0286992 (PMC10313035; doi:10.1371/journal.pone.0286992)
Supplement: S1 Data — (CSV) [file pone.0286992.s001.csv]

sex	gender	race_ethnicity	rel	rel_years	rel_months	age	scs_1	scs_2	scs_3	scs_4	scs_5	scs_6	scs_7	scs_8	scs_9	scs_10	scs_11	scs_12	scs_13	scs_14	scs_15	scs_16	scs_17	scs_18	scs_19	scs_20	scs_21	scs_22	scs_23	scs_24	scs_25	scs_26	scs_27	scs_28	scs_29	scs_30	shs_1	shs_2	shs_3	shs_4	rse_1	rse_2	rse_3	rse_4	rse_5	rse_6	rse_7	v1_1	v1_2
2	2	6	2			20	6	3	3	6	5	5	6	3	6	5	7	6	5	5	6	2	3	2	5	2	6	5	3	3	6	5	6	4	2	3	6	6	6	2	3	4	4	4	4	4	3	1	1
2	2	4	1	2		28	4	2	2	6	4	6	7	6	7	5	5	7	5	5	6	6	4	4	3	5	5	5	5	3	2	4	5	5	5	4	4	4	1	3	4	4	4	4	3	4	4	1	1
2	2	4	1	15	2	46	5	5	5	5	3	6	5	5	6	5	4	2	5	6	1	5	5	3	5	2	2	3	3	3	5	5	6	6	5	5	6	5	5	2	3	3	3	4	3	3	2	2	2
1	1	2	1	1	5	20
1	1	4	2			21	7	7	6	7	6	6	5	6	6	7	6	5	6	6	5	4	5	6	7	7	7	6	5	3	3	6	5	6	5	3	7	7	7	1	4	4	4	4	4	4	4	6	5
2	2	4	1	5		21	6	6	2	6	3	6	6	3	7	6	7	6	7	7	5	2	7	1	7	6	7	6	7	2	2	6	3	7	7	6	5	6	5	3	4	4	4	4	4	4	4	2	1
2	2	5	1	6	7	26	6	7	5	5	3	5	6	6	3	6	5	5	3	7	3	5	6	7	6	3	5	3	5	3	4	4	6	7	5	5	6	5	5	4	3	4	4	4	3	4	3	7	6
2	2	5	2			19	6	7	5	7	5	7	6	7	6	6	5	2	5	7	4	7	6	5	6	3	3	6	7	5	7	7	7	7	2	5	5	3	4	5	3	3	3	3	2	3	3	3	2
2	2	4	1	6		26	1	1	1	1	1	1	1	1	1	4	1	4	4	1	1		1	4	4	1	4	1	1	1	1	1	1	1	1	4	7	3	7	3	4	4	4	4	4	4	4	7	7
1	1	2	1	1	4	20	6	6	6	6	6	6	5	7	6	7	7	4	5	6	7	7	7	4	7	5	4	6	6	6	7	6	6	6	6	6	5	7	5	3	4	4	4	4	4	4	4	4	2
2	2	2	2			19	5	3	6	7	5	6	6	6	4	5	5	4	3	4	2	6	7	7	4	2	5	4	6	3	5	6	5	6	1	7	3	3	3	6	2	3	2	3	2	3	1	5	3
2	2	4	1	16	10	36	2	7	5	6	5	6	6	6	5	7	4	7	6	7	6	2	5	6	7	3	5	6	2	2	6	6	5	7	2	5	6	7	6	1	4	4	4	4	3	4	4	4	3
2	2	4	1	1	0	32	6	6	5	7	5	4	6	5	4	4	5	6	4	5	6	2	3	5	4	3	4	4	5	3	3	5	5	6	1	3	5	4	5	2	4	4	4	4	4	3	4	4	2
2	2	4	1	3	6	34	5	7	2	7	6	7	6	6	2	2	5	4	3	6	7	1	4	5	6	2	6	2	6	2	7	5	6	4	2	4	3	5	5	2	4	4	4	4	4	4	4	4	2
2	2	4	1	6	4	20	6	5	2	4	6	6	7	5	5	6	3	6	5	5	3	2	2	3	5	5	3	5	2	4	6	3	6	5	3	3	5	4	3	4	4	4	3	3	4	4	4	5	2
2	2	4	1	2	5	20	5	2	3	6	5	6	6	3	6	5	7	5	5	6	3	6	5	1	7	5	3	5	2	5	6	4	5	5	3	4	5	5	5	3	4	4	3	4	3	4	4	4	2
2	2	4	1	17	9	41	4	7	3	7	5	7	5	6	5	4	5	4	4	4	1	3	3	4	7	5	1	7	3	4	5	5	5	5	5	3	5	5	5	1	3	4	4	4	4	4	4	3	1
1	1	4	1	3	3	24	6	5	7	7	1	6	7	5	6	6	5	1	6	6	3	1	4	7	6	3	1	5	7	1	3	6	6	2	6	2	6	6	4	2	4	4	4	4	4	4	4	3	1
2	2	4	1	28	2	50	6	6	3	5	1	6	5	5	6	4	2	5	6	6	5	2	3	7	7	7	5	4	5	5	7	6	6	5	2	6	7	4	5	1	4	4	4	4	4		4	5	3
1	1	4	1	1	2	19	5	3	6	6	3	6	6	7	3	2	6	5	4	6	6	2	2	2	5	1	2	5	6	6	6	6	6	5	5	6	6	5	3	5	4	4	4	4	4	4	4	2	2
1	1	4	1		8	24	6	5	2	6	7	6	6	5	4	7	2	5	5	7	6	6	5	6	5	2	6	6	5	6	7	6	6	6	5	3	6	5	5	2	3	3	3	2	3	3	3	2	1
1	1	4	1	11	1	28	3	7	5	7	5	7	6	3	2	5	5	2	5	7	6	6	6	7	5	6	1	6	2	3	6	3	3	3	6	2	7	6	6	2	4	4	4	4	3	4	4	2	1
2	2	6	2			21	6	1	4	5	6	6	6	3	7	5	5	4	6	4	4	6	4	5	3	5	5	4	5	5	4	5	4	6	6	3	1	1	1	6	2	2	2	3	3	3	1	4	1
2	2	4	1	4	2	20	5	3	7	7	5	6	7	5	3	7	5	7	5	6		5	5	1	6	5	7	4	5	6	7	5	6	5	5	6	5	2	4	3	2	2	1	2	4	3	1	2	2
1	1	4	2			21	7	7	5	6	7	7	7	6	7	7	7	6	7	7	5	6	3	7	6	5	5	7	6	5	6	6	6	6	6	6	6	6	6	2	4	4	4	4	4	4	4	2	1
2	2	4	1	2	10	22	7	5	3	6	6	5	7	6	5	5	3	5	5	6	5	2	3	5	6	5	5	3	6	2	3	5	7	4	5	5	3	2	5	3	3	3	3	2		3	3	5	3
2	2	4	2			19	4	5	3	6	4	4	6	4	2	4	5	4	3	5	7	2	4	2	7	3	2	6	4	4	7	4	4	4	2	5	5	4	4	3	2	3	3	3	3	3	4	4	2
2	2	5	1		8	20	6	6	5	7	6	6	7	6	6	2	5	2	5	6	6	4	5	6	6	6	6	6	6	6	6	6	5	6	6	6	4	4	4	3	3	3	4	4	4	4	4	5	3
2	2	4	1	3	1	22	6	7	2	3	6	6	7	7	3	7	4	5	5	6	2	7	3	5		1	6	4	7	3	3	5	7	5	2	2	1	1	1	7	3	4	4	4	4	4	2	7	6
2	2	6	1	4	7	26	5	6	3	4	4	5	5	3	3	3	5	5	4	5	5	2	4	3	5	3	5	5	3	5	4	4	5	5	3	3	6	5	6	2	4	4	4	3	4	4	3	5	2
2	2	4	2			18	4	5	6	6	7	7	7	6	6	7	5	4	4	6	5	5	3	1	6	5	5	5	6	5	7	6	7	7	1	6	5	5	6	2	4	4	4	4	4	3	3	3	2
2	2	4	1	1	4	27	4	6	6	6	2	6	5	4	6	4	6	2	5	6	3	2	3	5	6	6	4	6	2	4	6	6	5	6	6	3	6	6	5	1	3	3	3	3	3	3	3	4	3
2	2	5	2			20	5	3	5	7	5	7	6	5	4	6	6	5	6	7	7	5	6	1	6	6	7	6	5	6	7	6	7	7	2	6	6	4	6	6	4	4	4	4	4	4	4	5	5
2	2	3	1	9		35	6	4	6	7	7	7	7	1	6	4	4	2	6	7	4	2	4	3	6	4	1	6	3	5	7	4	6	6	4	3	3	1	1	6	2	3	4	3	3	3	4	4	2
2	2	4	1	5		33	6	3	5	4	6	4	7	4	4	6	3	2	4	4	4	3	4	3	3	5	4	4	2	5	5	4	6	6	6	4	5	6	3	3	4	4	3	3	3	3	4	2	2
2	2	6	2	1	10	23	6	5	4	6	7	6	7	4	6	6	4	4	4	4	3	2	4	6	5	4	4	7	5	4	6	6	7	6	2	3	5	5	5	1	2	2	2	2	3	3	2	1	3
2	2	5	1	2	2	22	6	6	3	7	6	7	7	5	7	5	4	3	6	6	7	4	2	5	2	7	3	6	6	6	6	6	7	6	6	1	5	5	5	1	3	3	4	3	4	3	3	5	4
2	2	3	1	0	6	52	7	7	2	7	5	5	7	5	5	7	7	1	6	6	6	5	2	7	2	7	1	5	1	1	2	7	7	5	7	1	6	6	5	1	4	4	4	4	4	4	4	3	3
2	2	4	1	1		27	5	5	5	4	5	5	6	4	5	6	2	5	4	5	5	2	3	4	4	3	4	2	4	3	6	3	5	4	5	3	4	3	3	6	3	3	3	3	2	2	3	4	2
2	2	4	1	3	4	22	5	7	6	7	5	7	6	6	3	6	6	7	4	7	3	4	6	7	7	5	7	6	6	1	3	6	3	7	5	6	6	7	6	2	4	3	4	3	3	3	4	2	1
2	2	4	1	6	11	41	5	6	2	7	3	5	5	5	6	4	5	6	3	6	6	5	4	6	6	3	6	3	5	3	2	4	3	5	2	3	6	4	5	1	4	4	4	4	4	4	4	3	2
2	2	4	1	1	2	30	7	6	2	7	6	6	7	2	7	4	2	3	7	7	2	1	6	3	5	7	3	4	5	2	6	5	7	7	3	2	5	5	3	2	4	4	4	4	4	4	4	2	2
2	2	5	2			20	6	6	5	4	3	7	7	6	6	6	6	2	4	7	2	5	4	6	4	5	7	6	3	3	7	5	6	6	6	3	6	5	5	2	2	3	4	2	3	4	2	5	6
2	2	4	1		3	20	6	5	6	6	7	5	6	5	6	6	6	5	6	6	5	3	4	5	4	6	5	6	5	3	6	7	6	6	7	3	6	6	5	2	4	4	3	4	3	3	4	4	2
2	2	3	1	0	1	21	7	7	2	5	3	5	6	6	2	6	5	1	6	7	5	2	3	7	3	5	2	6	3	2	2	6	7	5	4	7	6	7	5	5	4	4	4	2	3	3	4	3	2
2	2	2	2			19	7	6	3	6	6	7	5	6	6	7	4	7	6	7	6	4	6	6	4	3	3	6	2	6	6	6	6	6	2	6	4	5	5	6	4	4	2	2	4	2	2	1	1
2	2	4	2			20	5	6	1	5	7	6	7	5	5	6	5	5	5	5	6	3	3	7	5	6	7	4	3	6	4	6	6	4	5	2	7	6	6	2	4	4	3	3	4	4	4	2	1
2	2	4	2			20	5	4	6	5	3	6	5	6	4	5	6	4	3	5	5	4	3	3	4	2	3	5	5	3	3	5	5	6	2	5	5	5	4	2	3	3	3	4	3	3	4	5	3
2	2	4	1	0	1	19	6	5	6	6	5	7	7	6	6	7	5	6	5	7	6	6	6	5	7	2	6	6	5	3	4	6	6	7	4	4	5	4	5	4	4	4	4	4	3	4	4	5	3
2	2	2	2			19	5	6	6	6	5	6	6	6	6	5	5	3	6	6	5	4	5	4	6	5	5	5	3	5	6	6	5	6	2	3	6	5	5	3	3	3	3	4	3	4	4	2	1
2	2	4	2			20	6	3	3	6	4	5	6	5	7	7	5	5	6	4	3	1	3	3	4	6	1	5	6	5	6	5	6	4	6	3	5	5	5	2	3	4	4	3	4	4	4	4	1
2	2	4	2			19	6	7	6	7	5	6	7	6	6	4	6	5	5	6	6	2	5	4	6	5	5	6	6	4	6	6	3	6	5	6	6	5	5	2	4	4	4	3	4	4	4	6	5
2	2	4	1	1	1	19	5	5	6	6	5	6	7	5	5	5	5	3	5	6	6	2	2	3	6	5	3	5	3	3	5	6	6	6	5	5	6	6	6	2	3	3	4	4	3	3	4	3	2
1	1	4	1	2	4	19	6	3	4	6	5	6	6	4	6	6	6	2	6	4	5	3	4	5	4	5	3	5	3	6	6	6	6	4	5	4	6	4	5	3	3	4	3	3	3	3	3	2	1
2	2	4	2			18	6	3	5	6	5	6	7	5	4	5	6	5	5	5	6	5	5	3	7	5	6	5	5	3	6	4	5	5	3	5	5	5	5	3	3	3	4	4	4	3	4	2	3
1	1	2	2			20	7	6	6	7	6	7	6	5	4	7	5	4	4	7	5	5	5	7	6	5	6	6	5	5	5	5	6	5	4	5	6	7	7	1	4	4	4	4	4	3	4	5	4
2	2	5	1	1		30	5	3	5	6	6	7	7	5	7	7	7	6	5	5	4	3	4	2	6	6	4	7	2	6	7	5	6	7	7	3	4	4	7	4	3	3	4	4	4	4	4	6	3
2	2	5	2			23	5	2	7	7	5	6	7	4	7	6	6	4	4	6	3		4	3	7	5	5	6	7	2	7	7	7	5	6	6	4	3	5	5	4	4	4	3	3	4	4	4	3
2	2	6	1	3	9	28	7	7	5	7	5	7	7	4	7	7	1	2	7	7	6	7	6	5	7	2	3	4	7	2	3	7	7	7	1	5	5	6	4	4	2	4	4	3	4	4	4	2	1
2	2	4	1	5		24	6	2	3	5	6	6	6	4	6	6	3	6	5	5	3	1	2	6	3	3	2	5	2	5	6	4	6	4	3	4	6	6	6	2	3	2	3	4	3	3	4	2	2
2	2	5	1	0	6	25	7	2	6	6	5	6	7	2	6	6	6	6	6	6	3	4	6	1	6	3	2	6	3	5	6	5	6	6	3	5	6	4	3	5	4	4	4	4	3	4	3	4	2
2	2	4	1	5	3	25	7	5	3	7	7	5	5	6	3	7	6	2	4	4	6	1	1	3	4		4	7	7	5	7	4	5	4	7	5	7	4	7	1	3	4	3	4	4	4	4
2	2	5	2			25	6	6	3	7	6	4	6	2	6	6	4	5	5	6	4	3	4	5	4	5	4	5	3		5	5	6	5	3	3	5	5	5	3	4	4	4	4	4	3	4	3	3
2	2	2	1	2		19	5	6	3	4	5	5	5	4	3	7	1	7	4	4	7	1	1	1	4	1	4	4	3	5	7	4	7	7	1	4	2	1	1	7	4	4	1	1	4	3	4	4	3
1	1	6	2			20	7	7	5	7	7	6	5	3	7	6	7	5	6	7	6	4	2	6	6	7	5	5	6	6	6	7	6	6	5	4	5	6	5	4	4	4	4	4	4	4	4	5	3
2	2	5	2			25	6	6	3	6	6	6	7	3	5	5	5	5	5	5	4	2	2	5	5	6	3	4	3	4	5	5	7	5	5	3	5	5	5	3	4	4	2	3	3	3	3	3	3
1	1	4	1		3	42	6	7	4	6	4	5	6	6	6	7	4	6	7	5	4	5	6	7	7	6	5	7	5	4	6	5	6	4	6	5	5	5	6	3	3	3	3	4	4	3	4	5	4
2	2	4	1		1	29	5	6	5	4	5	6	6	5	5	6	2	3	5	4	3	3	5	3	4	5	2	5	5	5	6	5	6	5	5	6	6	5	5	2	4	4	4	4	4	4	4	1	1
2	2	3	2	0	1	21	7	7	7	7	6	3	6	7	2	6	5	6	6	6	6	2	5	6	2	6	5	6	6	2	6	6	5	6	7	6	7	5	5	7	4	4	4	3	4	4	4	1	1
2	2	5	1	6	2	28	6	6	3	6	6	7	7	2	6	7	2	1	6	6	5	4	4	5	6	6	5	4	5	2	4	6		6	6	4	7	5	5	2	4	4	4	4	4	4	4	3	2
2	2	6	2			21	5	5	6	6	5	6	6	6	5	7	6	6	4	5	5	4	5	6	7	3	5	5	6	5	7	5	6	6	5	5	6	5	6	1	4	3	3	4	4	3	3	3	2
2	2	4	2			40	7	2	1	7	1	4	6	2	7	5	1	4	5	6	3	5	6	4	4	3	5	3	4	2	2	4	7	7	2	2	5	4	1	1	3	3	2	2	4	3	1	5	5
2	2	4	1	2	10	20	6	5	3	6	5	5	6	4	5	3	6	5	5	5	7	5	3	3	3	5	5	5	5	5	5	5	5	5	3	3	5	5	4	3	3	3	4	3	3	3	4	5	3
2	2	6	1	4	3	20	6	5	2	7	5	5	6	6	6	5	7	7	6	6	6	6	7	7	7	6	6	7	7	6	7	7	7	7	7	7	7	7	7	7	4	3	4	3	3	4	4	7	7
2	2	4	1	0	7	19	6	6	5	5	5	6	7	4	5	4	6	6	6	6	5	6	4	2	7	6	6	6	5	6	6	6	6	6	6	6
2	2	4	1	11		39	7	7	6	6	6	6	6	2	5	6	5	2	6	6	3	4	2	2	6	6	2	3	6	6	3	5	7	5	5	6	6	6	6	2	4	4	4	4	3	3	4	3	1
1	1	4	1	2	8	25	6	3	6	5	2	7	6	2	3	5	6	2	6	5	7	6	1	4	1	6	4	1	4	7	6	6	4	4	5	4	6	3	6	6	2	1	3	4	1	3	4	5	1
2	2	4	1	3	6	21	4	4	3	6	4	6	7	5	4	4	3	4	5	5	3	2	3	3	5	3	5	4	5	5	7	5	7	5	5	3	6	6	5	4	4	4	4	4	4	4	4	4	2
2	2	4	2			24	4	5	2	5	5	6	7	5	5	5	6	4	5	5	3	5	5	3	5	5	2	5	2	2	6	6	6	5	6	5	5	4	6	1	4	4	4	4	4	3	4	3	2
2	2	4	1	5	2	24	7	5	5	7	6	6	7	3	2	7	6	5	6	6	7	2	1	1	7	7	1	7	5	6	7	6	7	6	7	3	7	7	7	1	4	4	4	4	4	4	4	3	2
1	1	4	1	1	8	23	5	4	4	6	2	6	5	5	3	6	5	5	4	5	4	4	4	4	2	3	5	4	3	4	4	5	4	5	2	4	3	3	3	5	3	4	3	4	3	3	3	2	1
2	2	4	2			21	7	5	5	7	6	4	6	5	4	6	5	4	6	6	7	4	4	5	4	3	5	5	6	5	7	6	7	6	4	4	7	5	6	3	3	4	2	3	4	4	3
1	1	5	2			29	5	6	3	6	7	6	5	6	6	6	6	6	6	6	6	6	4	5	6	3	5	5	2	2	6	4	7	5	3	3	4	3	4	4	3	3	3	3	3	4	1	6	3
2	2	4	1	1	6	21	5	2	2	6	4	6	6	2	3	6	6	3	4	5	5	2	2	3	4	2	3	3	3	2	4	3	5	4	2	3	5	4	5	3	3	3	3	3	3	3	3	2	2
2	2	4	1	2	11	24	7	1	2	7	6	6	7	7	2	7	5	4	2	6	7	7	2	6	7	2	4	7	6	2	7	4	7	6	2	2	5	5	6	3	4	4	1	4	4	3	2	4	1
2	2	6	2			20	5	2	5	5	2	5	6	6	3	6	5	1	3	6	7	2	3	3	5	2	5	5	5	5	6	7	6	5	2	5	3	3	2	5	3	4	3	4	3	3	4	5	3
2	2	6	2	0	0	21	7	7	7	7	7	7	7	5	5	7	6	5	5	7	7	2	5	5	7	4	5	5	2	1	4	6	6	6	6	4	7	7	6	1	4	4	4	4	4	4	4	6	3
1	1	4	2			22	5	7	2	6	5	7	5	7	3	6	6	4	4	6	6	4	3	6	6	5	6	5	5	4	5	6	5	7	1	5	5	6	6	4	4	3	3	3	3	3	4	2	1
2	2	4	2			23	6	5	7	7	5	7	6	6	7	6	6	3	5	7	3	7	5	1	7	5	2	7	6	5	6	6	6	7	3	6	5	5	3	3	4	4	4	3	4	3	3	5	3
2	2	4	2			47	1	1	6	5	7	6	6	5	7	6	1	5	7	6	7	1	2	7	6	6	2	5	1	7	7	6	7	5	7	1	6	7	6	1	4	4	3	4	3	4	4	7	5
1	1	6	1	1		25	7	7	7	7	7	7	7	7	7	7	7	7	7	7	7	7	7	7	7	7	7	7	7	7	7	7	7	7	7	7	7	4	4	1	4	4	4	3	4	4	4	6	2
2	2	3	1	1	5	19	6	5	6	6	6	7	7	3	4	6	2	4	2	4	5	4	5	1	4	6	4	6	3	5	4	4	6	6	5	4	5	5	6	3	2	3	4	4	3	3	3	5	3
1	1	4	1	1	10	22	6	1	5	7	6	6	7	5	7	7	5	1	6	7	4	1	5	3	7	7	1	5	4	6	6	7	7	4	7	3	7	6	5	2	4	4	4	4	4	4	4	4	3
2	2	4	2			18	6	5	4	6	4	4	5	5	3	5	6	4	3	5	2	4	5	3	4	3	5	4	5	3	3	5	5	4	4	5	4	4	5	4	2	3	3	4	2	3	3	4	3
1	1	4	2			19	7	2	5	7	7	7	7	7	5	7	7	7	3	7	6	6	7	2	6	6	2	1	6	2	7	5	7	7	7	5	4	5	4	7	4	4	4	2	4	4	4	5	2
2	2	4	2			20	6	5	3	7	4	6	6	7	3	6	6	4	4	6	3	5	5	2	6	1	5	5	5	4	3	6	5	5	2	5	3	3	4	6	3	4	2	4	3	3	3	5	2
2	2	4	2			18	6	6	2	3	5	3	7	4	3	3	6	2	3	5	5	3	1	7	6	2	2	5	5	2	5	4	6	6	2	5	6	3	5	3			3	4	3		3	5	5
2	2	4	2			20	5	6	6	6	6	6	6	5	5	6	6	5	5	6	6	3	5	2	5	5	5	5	5	5	6	6	6	6	5	5	5	5	5	3	4	4	3	4	4	4	4	5	2
2	2	4	1		5	20	6	3	6	6	4	6	6	6	5	6	6	6	6	6	5	4	4	3	6	3	5	4	5	3	6	6	6	6	5	6	3	3	2	6	3	3	3	2	3	3	3	5	4
2	2	6	1	2	0	32	6	6	3	6	6	6	7	2	3	4	2	2	5	5	3	1	2	5	6	6	3	3	4	5	7	3	7	5	7	3	3	3	2	5	3	3	3	2	3	3	3	2	2
2	2	5	2			18	6	6	5	4	5	4	5	6	6	5	4	6	4	6	4	3	5	5	6	2	6	5	4	5	5	4	5	6	2	4	5	6	5	6	2	3	2	2	2	2	2	2	1
2	2	4	2			19	6	4	4	7	4	6	7	6	4	5	7	7	7	6	2	6	6	4	4	5	6	7	6	6	7	7	7	7	7	6	5	4	4	3	4	3	4	4	4	4	4	4	3
2	2	4	1	2	2	19
2	2	4	1	0	1	18	6	5	6	7	5	7	7	6	2	6	6	6	5	7	7	4	6	2	6	3	5	6	6	3	6	6	6	7	4	4	5	3	5	3	4	4	3	4	4	4	4	3	2
2	2	4	2			20	4	2	5	6	5	4	6	5	6	5	6	2	3	3	4	5	3	2	3	2	2	5	3	5	6	4	6	4	2	3	5	4	2	2	3	3	4	4	3	3	4	2	1
2	2	4	1	1		18	5	3	2	5	5	6	7	1	4	5	5	4	4	5	5	3	3	7	2	5	1	2	4	5	3	3	3	2	7	3	1	1	2	7	2	3	1	4	3	3	2	4	4
2	2	2	2			18	7	7	7	7	7	7	7	7	7	7	7	7	7	7	7	7	7	7	7	7	7	7	7	7	7	7	7	7	7	7	5	7	7	6	4	4	4	4	4	4	4	1	1
1	1	4	2			19	3	2	1	7	6	6	5	4	5	4	7	5	6	4	4	3	4	4	5	3	4	6	5	5	7	3	1	3	3	2	6	6	5	6	4	3	4	4	4	4	4	5	2
2	2	4	2			18	6	6	6	7	5	4	6	5	4	4	5	4	4	6	6	1	3	4	3	4	3	4	3	5	5	5	5	5	3	4	6	6	5	2	4	4	4	4	4	4	4	5	3
1	1	4	2			18	6	6	2	3	3	3	4	3	4	2	3	4	3		2	5	4	2	4	3	3	2	5	4	3	4	4	3	3	4	4	4	5	3	2	2	3	3	3	2	2	4	4
2	2	4	2			18	5	3	4	6	4	6	5	4	4	5	6	4	5		5	3	4	4	4	3	5	4	4	5	5	5	5	5	3	3	4	4	4	4	4	4	4	4	4	4	4	3	3
2	2	4	2			19	6	6	5	5	6	5	7	6	5	5	6	6	6	5	7	6	6	7	6	5	6	5	6	5	6	6	6	5	6	6	5	4	5	3	3	4	4	4	4	4	4	6	3
1	1	4	1	3		20	6	5	5	5	7	6	7	4	7	6	5	1	7	5	5	4	4	6	4	7	2	4	3	6	7	3	4	3	6	1	2	2	2	3	3	3	3	3	3	3	3	4	2
2	2	4	2			18	7	7	7	7	7	7	7	7	7	7	7	7	7	7	7	2	3	3	7	7	4	5	7	3	7	7	7	7	7	7	7	7	7	1	4	4	4	4	4	4	4	3	3
2	2	4	1	3		18	6	5	3	6	5	4	6	3	6	5	6	4	4	6	5	2	5	5	5	2	5	5	3	4	6	6	6	6	2	3	5	5	5	2	3	4	3	4	4	3	4	4	4
2	2	5	1		6	19	1	1	1	1	1	1	1	7	3	5	3	2	5	4	3		6	2	1	5	4	3	7	5	4	2	2	3	2	5	7	7	7	7	4	4	4	4	4	4	4	7	7
2	2	6	2			19	5	6	4	7	7	6	7	4	5	6	6	7	6	3	3	4	3	2	5	4	6	7	5	7	7	3	6	6	5	3	6	5	3	2	3	3	4	4	4	4	4	1	1
2	2	4	1	4		19	1	4	2	7	3	4	5	4	2	4	5	2	1	3	2	4	1	3	6	4	5	4	5	2	5	4	4	3	3	2	2	1	2	3	3	3	3	4	3	3	3	4	2
1	1	4	2			18	7	5	5	6	6	7	7	5	4	6	7	5	6	7	7	3	6	4	6	5	5	4	5	4	5	6	7	6	6	4	5	5	5	2	3	3	3	3	3	3	4	3	2
2	2	4	1	3	1	19	7	7	7	7	7	7	7	7	7	7	7	7	7	7	7	7	7	7	7	2	2	7	7	7	7	7	7	7	7	7	7	7	7	1	4	4	4	4	4	4	4	6	3
2	2	4	2			18
2	2	4	1	0	11	19	6	3	4	7	5	7	4	2	5	4	6	4	2	6	6	5	7	1	5	1	5	2	4	3	3	4	4	3	1	4	4	2	3	6	3	4	2	1	2	3	2	2	2
1	1	4	1	3	2	19	6	4	3	6	4	6	6	6	6	6	6	6	5	7	3	5	6	3	6	5	6	6	6	6	7	6	6	6	5	6	5	4	5	3	3	4	4	4	4	4	4	7	7
2	2	4	2			18	6	4	6	6	7	5	6	4	6	6	7	7	4	6	5	5	5	7	7	3	3	4	3	5	5	5	7	7	5	4	6	5	6	3	4	3	2	4	4	3	4	3	3
2	2	4	2			18	5	5	2	6	6	6	7	3	1	5	5	6	6	6	6	4	2	6	6	2	5	6	2	7	7	7	7	6	2	2	4	3	4	7	4	4	2	4	4	4	2	6	3
1	1	4	1		8	18	7	7	5	7	7	7	7	7	7	7	7	4	7	7	7	4	7	7	7	4	5	7	7	7	7	7	7	7	4	4	6	6	6	1	4	4	4	4	4	4	4	7	7
2	2	4	1	0	8	18	6	4	1	7	6	5	6	7	7	5	7	6	7	6	7	7	3	4	7	4	6	6	6	3	4	3	6	3	2	2	7	6	6	2	4	4	4	4	4	4	4	6	3
2	2	6	1		8	19	3	3	5	7	3	7	7	7	3	5	7	3	6	7	3	3	5	5	7	3	7	6	6	6	6	6	6	6	2	6	7	5	4	2	3	3	3	4	4	2	4	5	1
2	2	4	2	0	0	18	5	3	4	6	4	6	5	4	4	6	6	4	4	5	5	3	4	6	7	2	3	5	6	2	5	5	6	7	2	4	2	2	3	3	2	4	3	4	3	4	2	3	2
2	2	4	1	1	6	18	7	5	5	7	5	7	7	6	4	7	7	1	5	6	6	2	5	7	6	7	1	7	3	4	6	4	7	6	5	2	6	7	6	2	4	4	4	4	4	4	4	2	1
2	2	4	2			19	6	5	3	6	6	6	7	3	6	4	5	5	6	7	5	3	4	6	6	3	6	5	6	3	5	6	6	7	5	3	6	4	4	2	3	4	4	3	4	4	4	4	2
2	2	4	2			19	5	7	7	6	5	7	7	7	5	7	6	2	3	7	3	4	2	3	7	5	3	6	3	6	7	6	7	7	6	6	7	7	6	2	3	4	4	4	4	4	4	3	2
2	2	4	1	0	4	18	6	6	5	6	6	6	6	4	5	6	6	2	5	5	6	3	6	4	6	2	4	3	6	5	2	6	6	6	2	6	3	3	3	4	2	3	1	4	3	3	2	2	1
2	2	4	1		4	19	7	5	1	6	4	7	6	6	7	4	5	3	4	7	7	1	1	3	5	7	2	7	2	3	7	7	7	6	5	4	6	6	5	2	4	4	4	4	4	4	4	6	5
2	2	4	1	10	4	20	7	5	4	7	7	6	7	2	1	1	7	7	7	7	7	1	2	1	7	1	7	5	7	6	6	7	5	1	2	1	7	7	6	1	4	4	4	4	4	4	4	2	2
2	2	5	2			18	7	7	7	7	6	7	7	7	5	6	7	7	3	7	6	2	2	6	7	7	5	7	3	1	2	7	7	7	7	7	5	6	6	1	4	4	4	4	4	4	4	5	2
2	2	4	2			19	5	6	4	7	4	6	6	5	6	6	5	4	4	6	6	2	4	3	5	4	2	6	5	5	7	5	7	6	4	4	6	5	5	1	4	4	4	4	3	3	4	2	1
2	2	1	1	3	1	18	7	5	4	6	4	5	7	5	5	7	7	6	5	4	3	4	3	2	5	3	6	5	6	4	5	5	7	6	4	5	2	2	3	7	1	2	4	4	4	3	4	5	5
2	2	5	1	1		18	5	2	6	6	4	6	5	5	4	4	6	3	5	6	6	4	6	4	5	5	6	6	6	3	6	6	5	6	6	4	4	4	5	5	3	3	3	4	3	4	3	4	3
2	2	4	2			19	6	5	5	6	4	7	6	5	6	7	6	5	4	7	6	6	6	3	6	3	3	5	4	4	7	6	7	7	2	4	6	6	7	2	3	4	3	4	3	4	4	3	2
1	1	4	2			19	7	3	4	6	7	7	7	2	6	7	7	4	6	6	5	4	4	5	4	4	4	5	1	5	7	6	7	7	5	5	6	5	4	4	3	4	4	4	4	3	4	2	1
1	1	4	1		6	19	4	3	5	3	5	3	3	4	4	5	5	6	5	6	5	5	5	4	4	4	5	4	5	4	5	4	5	4	4	5	4	5	4	5	3	2	3	3	3	3	3	5	5
2	2	4	2			20	4	4	5		4	4	4	5	4	4	5	4	4	4	3	4	5	5	4	4	4	5	4	4	5	5	4	4	7	4	6	7	6	2	4	4	4	4	4	4	4	4	5
2	2	5	1	1	4	20	6	5	7	4	7	5	7	3	3	4	4	1	4	4	5	5	4	5	4	2	1	5	2	7	7	6	7	4	2	2	5	3	5	2	4	3	3	4	4	3	4	3	2
1	1	4	1	3	2	23	4	6	2	5	4	5	5	5	5	5	5	2	6	6	6	1	5	4	2	2	5	2	5	3	5	5	5	7	5	6	4	3	2	4	3	4	3	3	3	3	3	2	1
2	2	4	1	3	4	18	6	4	7	7	5	7	5	6	5	5	7	5	5	6	5	5	4	2	5	6	6	7	7	5	5	5	5	7	4	5	6	6	6	2	3	3	4	4	4	4	4	5	4
2	2	2	2			19	6	5	3	6	6	5	6	5	5	6	6	5	5	6	5	4	5	5	6	4	5	6	4	6	6	5	6	6	4	5	5	4	5	5	3	3	3	3	3	3	3	4	3
2	2	4	1		6	19	5	2	5	7	5	6	6	4	5	6	6	4	2	6	2	4	4	1	7	5	5	6	6	5	5	5	6	6	3	5	6	5	4	2	3	3	3	3	3	3	3	2	1
2	2	4	2			18	5	5	5	6	5	4	5	5	5	6	7	5	4	6	5	5	4	4	5	3	6	7	5	5	7	5	6	7	5	4	6	5	6	2	4	4	4	4	4	3	4	4	2
1	1	4	2			22	6	2	6	6	6	6	6	5	6	6	3	1	5	4	5	1	3	7	7	5	1	4	1	3	7	6	6	6	1	3	7	4	5	1	4	4	4	3	4	4	4	4	1
2	2	4	2			18	7	7	6	7	5	7	7	7	7	6	7	2	6	7	5	6	5	7	7	7	5	7	4	7	7	6	7	7	6	1	6	4	6	3	4	4	4	4	4	4	4	6	5
1	1	5	2			18	6	1	5	5	5	7	5	5	5	7	5	3	1	1	1	5	3	1	4	4	3	6	4	2	7	4	6	4	4	4	3	2	2	7	1	3	2	2	2	3	1	3	1
1	1	4	2			18	7	2	3	3	5	7	7	7	5	6	7	7	7	7	7	5	7	7	7	5	5	5	7	6	6	6	7	7	4	6	5	3	5	3	4	4	4	4	4	4	4	4	1
2	2	4	2			19
1	1	4	1	1	4	18	6	5	3	4	5	4	5	6	5	5	2	4	5	5	5	1	3	3	5	5	3	5	3	5	7	4	5	5	3	3	6	7	7	1	4	4	3	3	3	4	4	2	2
2	2	4	1	6	3	23	6	5	6	6	6	5	6	5	5	6	5	4	5	5	5	4	4	6	6	6	3	5	4	5	5	5	5	5	6	4	6	7	7	1	4	4	4	4	4	4	4	5	2
2	2	6	1		5	19	6	6	6	6	6	6	6	6	6	6	6	6	6	6	6	6	3	4	4	6	4	4	4	4	5	4	5	4	4	5	7	6	7	2	4	4	4	4	4	4	4	6	6
2	2	5	1	1	7	18	6	5	2	7	6	6	7	1	2	2	5	1	6	4	6	4	2	6	6	7	4	5	2	4	6	6	7	4	6	2	7	5	5	1	4	4	4	4	4	4	4	4	2
1	1	2	2			18	6	1	5	7	6	7	7	7	7	7	7	6	7	7	2	6	7	3	7	7	2	7	6	6	7	6	5	3	6	5	5	5	5	3	3	3	3	4	4	3	3	4	1
2	2	6	1	1		19	6	4	5	7	5	6	6	6	6	5	7	3	4	5	5	4	3	4	6	2	4	5	2	4	6	5	6	5	5	3	3	2	2	5	2	4	3	4	4	3	3	3	2
2	2	5	1		8	19	6	6	5	6	7	6	7	3	7	6	4	2	6	5	5	2	1	7	4	6	3	6	3	7	7	5	7	6	7	1	6	6	6	5	4	4	4	2	4	4	3	3	1
2	2	5	1	5		18	6	5	4	5	5	6	5	6	5	3	6	4	3	6	6	4	5	5	6	5	5	4	6	4	6	5	4	6	3	6	3	2	3	6	4	2	2	3	3	2	3	5	4
2	2	4	2			20	5	4	5	6	3	6	5	4	4	6	5	4	3	5	4	1	3	2	6	6	4	5	5	2	5	5	6	4	5	4	5	5	5	2	3	4	3	4	3	4	4	5	4
2	2	4	1	3	1	18	6	7	7	7	7	7	7	4	7	7	7	1	6	7	7	1	2	7	5	5	4	6	1	5	6	6	7	6	7	1	6	6	6	2	4	4	4	4	4	4	4	2	1
2	2	4	2			19	6	5	4	7	6	4	7	7	7	5	5	5	5	7	5	3	5	3	6	3	1	7	1	7	7	5	7	7	1	4	6	6	6	1	4	4	4	4	4	4	4	3	2
2	2	3	2			18	4	2	5	6	3	4	5	6	4	4	7	3	4	4	4	1	3	2	2	2	4	3	5	3	3	3	4	4	1	6	4	3	2	4	2	2	3	3	2	2	4	3	2
1	1	4	2			21	6	6	5	6	6	6	6	3	6	7	5	4	5	5	7	2	2	7	5	5	5	5	6	5	7	5	7	6	5	4	5	6	5	2	3	4	4	3	3	4	4	5	2
2	2	4	2			21	5	2	5	6	5	6	6	3	4	5	1	3	2	6	6	1	3	5	3	1	1	6	6	6	6	6	6	6	1	5	7	6	6	2	4	4	4	4	4	4	4	5	2
2	2	4	1	1	1	18	3	3	4	6	5	5	5	3	6	5	6	4	5	5	3	2	3	2	3		3	4	2	5	4	4	5	3	2	3	2	2	3	4	3	1	3	3	3	1	4	1	1
2	2	6	1	0	9	19	6	6	3	6	6	7	6	4	5	5	6	6	6	6	7	2	5	5	7	6	5	5	4	2	5	4	5	4	2	4	6	5	6	2	3	3	3	3	3	3	3	4	3
2	2	6	2			18	7	4	5	6	6	5	6	5	4	4	5	4	4	5	4	3	3	3	5	5	5	5	4	4	5	4	4	6	4	3	5	5	5	5	4	4	4	4	3	4	4	6	6
2	2	5	2			19	7	4	4	6	7	7	7	2	7	7	7	2	7	6	4	4	1	7	6	7	1	7	2	7	7	6	7	4	4	1	4	2	2	5	4	4	4	4	4	4	4	5	3
2	2	4	1		10	18	6	3	5	6	6	6	6	5	6	6	6	3	5	6	5	3	3	5	6	3	3	6	5	6	6	5	6	6	3	6	4	4	4	4	2	4	3	4	4	3	4	5	4
2	2	5	1		9	18	6	6	5	7	6	7	6	1	4	4	4	5	3	3	4	4	4	4	4	4	4	5	4	3	6	5		5	4	4	7	6	5	2	4	3	4	4	4	4	4	5	5
2	2	2	2			18	6	3	4	6	6	6	6	4	6	6	6	2	5	5	6	4	2	4	4	6	5	6	2	5	6	5	6	5	5	2	5	5	5	5	4	4	4	4	4	4	4	4	2
2	2	4	2			18	7	7	2	6	5	5	5	5	2	5	5	5	5	5	5	5	5	5	5	6	5	5	4	5	6	6	6	6	6	6	7	5	6	4	4	4	4	4	4	4	4	5	5
2	2	4	2			21	5	6	2	6	5	6	6	4	2	6	4	4	3	4	5	2	2	1	6	6	2	5	2	6	6	4	2	6	6	2	4	1	3	6	3	3	2	4	3	4	4	4	2
2	2	4	1	0	7	20	5	2	6	6	5	6	6	6	3	7	5	3	3	3	4	5	3	2	4		2	4	5	3	4	4	6	4	2	3	5	5	4	4	3	3	3	3	3	3	3	3	2
2	2	6	1	11		26	7	7	7	6	6	7	6	6	7	6	7	6	7	6	7	6	7	4	6	6	6	7	6	7	7	6	6	7	6	6	7	7	7	7	4	4	4	4	3	4	3	6	7
2	2	4	1	1	4	18	6	6	4	7	5	6	6	6	6	5	5	3	6	6	7	3	4	5	6	5	6	5	5	4	6	6	6	5	3	4	6	5	5	3	4	4	4	4	4	4	4	3	2
2	2	4	2			18	7	5	5	7	6	7	7	6	5	6	5	2	2	6	6	4	4	2	6	4	4	5	2	4	5	6	6	6	5	5	7	6	6	4	4	4	4	4	4	4	4	5	5
2	2	4	2			18	7	5	4	6	7	4	7	4	3	6	5	1	4	3	3	1	4	5	4	5	3	2	4	4	6	4	5	4	7	3	5	6	3	3	4	4	3	3	4	3	3	5	3
2	2	4	2			18	6	6	5	7	6	6	6	2	5	5	7	4	4	5	5	2	4	5	6	6	1	5	3	6	6	6	6	5	6	3	7	6	7	1	4	4	4	4	4	4	4	5	5
2	2	4	1	1	11	18	4	3	3	6	3	5	5	6	5	4	5	5	4	5	5	4	4	5	7	3	5	4	5	3	3	4	4	4	3	3	4	3	4	4	3	3	3	4	3	3	2	4	2
1	1	5	1		6	18	5	6	5	6	4	6	4	6	5	4	6	4	6	4	6	4	5	6	6	5	6	5	6	5	6	5	4	4	3	5	5	5	4	4	3	2	3	3	3	3	3	2	4
2	2	5	2			18	5	1	1	7	4	4	6	7	4	4	6	6	3	7	6	1	4	5	6	3	1	4	7	5	5	6	5	5	7	5	3	3	4	4	3	4	1	3	1	4	3	3	2
2	2	4	2			18	5	5	2	6	5	6	6	6	7	6	6	6	6	6	6	6	6	6	6	6	6	6	6	4	7	5	7	6	4	6	5	4	4	4	3	3	3	3	3	3	3	6	4
2	2	4	2			18
2	2	6	2			18	7	2	5	6	5	7	6	5	3	6	6	5	5	7	2	6	2	1	6	6	5	6	5	5	7	6	7	7	7	5	3	3	3	5	4	2	4	4	2	1	3	3	2
2	2	1	2			18	6	5	5	6	5	6	5	5	6	5	6	5	6	6	5	5	5	6	6	5	6	6	5	5	6	5	5	6	5	5	6	4	4	4	3	3	3	3	3	3	3	4	5
2	2	4	2			19	7	6	1	6	7	7	7	1	7	4	4	1	7	4	7	7	1	6	7	7	1	3	1	7	7	1	7	1	6	1	4	4	1	3	4	4	4	1	4	3	4	5	2
2	2	5	2			18	6	6	5	5	6	6	6	5	4	7	7	3	5	5	5	4	5	2	5	7	5	7	4	5	6		6	6	6	6	2	1	1	3	4	4	4	4	4	4	4	2	1
2	2	4	1	1	11	19	6	3	5	7	5	7	7	6	5	4	6	5	3	6	4	6	5	3	6	3	5	4	7	3	7	6	7	7	5	5	5	5	5	6	4	4	4	4	4	3	4	6	3
2	2	4	1		6	19	6	7	6	7	5	6	6	4	4	6	6	3	3	4	6	4	3	6	6	6	3	6	5	4	6	5	6	6	6	3	7	6	7	1	4	4	4	4	4	4	4	4	2
2	2	4	1	0	2	19	7	6	6	7	7	6	7	5	6	5	7	5	5	5	4	2	3	1	5	5	6	6	6	7	7	7	6	5	5	3	6	7	6	2	4	4	4	4	3	3	4	3	1
2	2	4	2			18	6	1	4	7	4	7	5	6	6	4	7	5	4	6	3	3	2	2	6	6	5	5	4	3	4	6	4	6	7	6	5	5	4	5	3	4	3	4	4	4	4	3	3
1	1	4	1	4		18	6	6	6	6	5	6	5	5	5	5	5	6	6	6	6	5	5	5	5	6	6	6	6	5	7	6	6	6	6	6	2	1	2	2	4	4	3	4	4	4	4	4	4
1	1	5	1	3	4	19	6	3	5	6	4	5	6	4	5	6	6	1	4	5	4	7	4	5	6	5	2	6	4	7	6	6	6	5	5	4	5	5	5	5	4	4	4	4	4	4	4	5	2
2	2	4	2			19	7	5	3	7	5	6	7	5	6	7	5	2	6	6	4	2	2	4	6	2	4	5	3	2	5	6	7	6	2	4	5	4	5	4	4	4	3	4	4	4	4	2	1
2	2	5	2			19	7	6	7	7	6	7	7	6	5	7	7	6	4	7	7	2	5	2	7	4	5	7	4	7	7	6	7	7	6	7	7	5	5	1	4	4	3	4	4	4	4	4	2
2	2	4	2			18	6	6	4	5	5	6	6	5	4	6	7	5	6	6	6	6	6	4	7	6	5	6	5	6	6	5	6	6	6	4	6	6	6	2	4	3	4	4	3	3	4	4	4
2	2	6	2			18	6	4	5	7	6	4	7	5	4	6	6	4	6	5	6	5	5	5	5	4	2	4	4	3	6	4	6	4	4	4	6	6	6	4	3	3	3	3	3	3	3	3	2
2	2	4	1		1	18	6	6	7	6	6	7	7	7	6	7	5	6	6	6	6	3	6	6	6	7	6	7	7	7	6		5	6	6	5	2	2	6	6	2	3	3	3	4	4	3	7	7
1	1	4	1	1	2	19	7	6	5	5	6	5	6	7	5	4	6	5	6	4	7	6	6	5	7	6	5	6	5	6	5	6	6	5	6	6	6	6	5	5	3	4	3	3	2	3	3	7	6
1	1	3	2			19	7	7	7	6	7	6	4	3	5	6	4	6	7	6	5	6	6	5	7	5	2	6	6	5	7	4	6	6	5	1	7	6	6	5	4	3	4	3	4	4	4	7	4
2	2	5	2			18	7	5	1	6	7	6	7	4	3	7	6	5	5	6	6	3	2	7	5	3	3	5	2	6	6	5	7	5	3	2	6	6	5	4	4	4	4	4	4	4	4	4	3
2	2	4	1	0	0	18	7	6	5	7	7	7	7	7	7	7	7	7	6	6	4	4	7	1	1	5	4	7	7	7	7	7	7		2	6	7	6	7	7	4	4	4	2	4	4	4	2	2
1	1	4	1	2	8	18	5	5	4	5	6	5	5	4	5	4	5	2	4	5	5	1	3	5	5	3	3	4	4	4	5	5	5	4	2	4	5	4	6	1	3	3	2	3	3	3	3	4	2
2	2	4	2			18	6	5	3	7	4	6	6	3	4	4	7	5	6	6	4	4	6	5	7	6	2	7	5	4	5	5	5	5	6	4	6	6	7	2	3	3	4	4	4	4	4	6	3
2	2	4	2			21	4	5	6	7	5	4	4	6	5	4	6	3	5	6	5	2	5	5	2	3	4	4	6	6	6	6	6	6	3	6	5	4	4	3	3	4	3	4	3	3	4	4	2
2	2	5	2			20	6	5	1	6	6	6	6	1	4	4	7	5	7	7	7	7	1	7	7	7	3	7	1	6	7	7	7	7	7	2	7	7	7	1	4	4	4	4	4	4	4	5	4
2	2	4	2			21	7	7	2	5	3	6	7	6	5	5	6	5	5	5	4	4	6	7	7	6	3	5	5	3	3	3	6	3	5	3	7	7	6	1	4	4	4	4	4	4	4	5	3
2	2	4	2			19	6	6	6	5	5	6	7	5	6	6	7	6	5	6	3	5	6	4	6	2	5	4	3	4	4	6	6	7	2	5	4	3	3	4	3	3	3	2	3	3	3	5	4
1	1	5	2			20	6	5	7	5	4	7	6	5	7	5	4	7	6	4	7	5	7	5	7	5	7	5	7	5	6	4	6	3	5	7	7	7	7	7	3	4	4	3		2	4	7	6
1	1	2	2			19	5	3	6	7	5	7	7	6	7	7	7	1	7	7	4	6	7	5	6	6	7	7	2	2	5	5	6	6	2	3	7	6	6	1	4	4	4	4	4	4	4	7	3
2	2	4	2			20
2	2	4	2			19	6	4	3	6	5	6	7	5	4	6	6	4	3	4	5	4	4	5	6	4	2	5	5	4	5	6	6	6	6	6	7	7	6	2	4	4	4	4	4	4	4	4	4
1	1	5	1	1	4	18	6	6	1	6	2	6	6	5	5	5	5	6	5	6	5	6	6	6	6	6	1		6	6	4	6	6	5		6	7	7	7	7	4	4	4	4	4	4	4	4	3
2	2	4	2			19	7	7	4	7	7	7	7	2	6	7	7	4	4	7	7	2	3	6	7	6	4	6	2	5	6	7	7	7	3	2	7	7	7	1	4	4	4	4	4	4	4	3	1
2	2	4	1		1	20	7	7	3	7	5	7	7	5	7	7	6	4	7	5	3	1	6	3	7	2	3	7	2	6	7	5	7	6	4	3	7	5	6	2	1	4	4	4	4	4	4	7	3
2	2	1	2			18	7	3	6	6	6	4	6	4	4	6	7	4	2	6	4	2	3	3	3	2	3	4	4	3	5	5	6	6	2	3	6	6	6	2	4	4	4	4	3	4	4	3	2
2	2	4	2			20	6	5	6	6	4	5	6	4	4	5	5	5	5	5	5	5	5	5	3	5	4	5	2	4	4	5	5	4	4	2	7	7	6	2	4	3	3	4	4	3	4	4	2
2	2	1	2	3	6	19	5	3	5	5	5	6	6	2	4	5	7	5	5	5	5	2	4	2	2	4	2	6	2	6	5	3	5	4	5	5	4	3	3	5	3	3	3	4		2	3	5	2
1	1	4	1	1		20	3	6	4	7	4	3	4	4	4	3	5	4	4	3	5	4	4	3	5	4	4	3	3	4	5	4	4	4	3	5	4	5	3	4	2	3	3	2	2	3	3	3	5
2	2	4	1	3	2	19	7	5	6	7	5	6	7	6	6	7	7	4	5	6	6	1	3	5	7	3	5	6	3	3	6	7	7	7	2	5	7	7	7	1	4	4	4	4	4	4	4	3	2
2	2	4	2			19	5	2	5	6	3	6	5	4	5	5	6	3	3	5	3	3	5	2	5	3	6	4	3	3	5	3	4	4	3	3	4	3	3	5	3	4	3	3	3	3	3	4	2
2	2	4	1	2	5	20	5	5	5	6	5	5	5	5	5	5	5	5	5	5	5	5	5	5	5	5	5	5	5	5	5	5	5	5	5	5	5	4	4	4	3	3	3	3	3	3	3	6	4
2	2	4	2			19	6	6	6	6	5	6	5	5	6	6	5	6	6	6	5	5	6		5	6	6	6	5	4	6	5	5	6	6	6	7	7	7	5	3	3	4	3	3	3	3	5	6
1	1		1	2	31	21	7	6	7	6	7	6	7	6	7	6	6	6	7	7	7	6	6	6	7	6	7	6	7	6	7	6	7	6	7	6	7	7	6	7	3	4	4	4	3	4	2	5	5
2	2	5	2			19	6	5	5	6	6	7	7	3	7	5	6	4	6	6	6	1	3	4	5	6	5	6	3	7	7	6	6	6	6	2	5	5	5	2	3	4	3	3	3	4	4	6	6
2	2	2	2			18	5	2	4	4	3	4	4	4	4	3	5	5	4	4	4	4	3	4	4	3	3	4	5	4	5	4	4	4	4	4	5	5	4	3	2	3	3	4	3	3	3	4	4
2	2	4	1	3		18	7	2	6	6	6	6	6	6	6	6	6	4	4	5	3	6	6	6	6	2	2	6	6	5	5	5	5	4	4	4	7	7	7	1	4	4	4	4	4	4	4	7	4
2	2	4	2			18	3	4	3	4	3	5	4	3	4	5	3	4	3	4	2	3	4	3	4	4	4	3	4	5	4	3	4	5	6	4	4	3	4	3	2	3	2	3	2	2	3	2	5
2	2	6	2			20	7	5	5	5	7	5	6	5	6	6	6	4	5	4	3	2	3	4	4	2	2	4	4	5	5	5	7	5	2	5	5	4	5	3	4	4	4	4	4	4	4	3	2
1	1	6	2			19
2	2	4	2			18	5	1	5	6	5	6	6	4	3	7	4	3	3	7	2	6	6	1	5	4	6	4	6	3	3	6	7	7	2	5	4	3	5	4	2	4	2	3	3	3	2	7	4
2	2	4	2			18	5	2	6	7	6	6	6	6	5	2	4	2	2	6	6	2	6	3	5	1	6	2	5	6	6	6	6	6	2	1	4	4	3	6	3	4	3	4	3	4	4	5	1
2	2	4	1	1	8	22
2	2	4	2			18	5	5	5	6	6	6	6	6	5	5	6	5	5	5	5	5	5	6	5	5	5	5	5	5	5	5	5	5	5	5	4	4	4	5	3	3	3	3	3	3	3	2	1
2	2	4	2			20	7	7	6	5	6	7	7	5	6	7	5	4	5	5	3	4	4	5	6	5	5	6	5	5	6	6	6	6	5	3	5	5	6	4	4	4	4	4	4	4	3	4	4
2	2	4	1	1	9	18	6	7	6	7	6	6	6	6	6	6	7	6	6	6	4	5	5	7	6	6	6	6	6	6	6	6	6	6	6	5	7	6	6	1	3	4	4	4	4	4	4	3	3
2	2	4	2			18	6	1	4	7	7	7	7	1	6	6	4	1	4	4	1	1	1	1	7	7	4	5	2	7	7	4	6	3	7	1	3	3	3	3	4	4	3	3	4	4	3	4	3
2	2	4	2			18	5	2	4	6		4	4	4	4	4	4	4	4	4	4	4	4	4	4	4	4	4	4	4	4	4	4	4	4	4	4	3	4	4	3	3	3	4	3	3	2	7	6
2	2	4	2	0	0	18	6	6	6	6	4	4	5	5	3	6	6	6	4	5	2	4	5	1	4	4	6	4	5	4	6	5	5	5	3	5	2	2	2	6	3	3	2	4	3	3	3	4	2
	2	5	1	1	3	18	6	2	7	7	2	7	7	4	2	5	7	2	3	6	2	6	4	1	7	5	2	4	7	3	6	5	6	7	3	4	5	4	6	4	3	3	3	3	3	3	3	4	3
2	2	4	1		4	19	4	4	4	4	4	4	4	4	4	4	4	4	4	4	4	4	4	4	4	4	4	4	4	4	4	4	4	4	4	4	4	4	4	4	3	3	3	3	3	3	3	4	4
2	2	1	1	0	9	18	5	1	7	7	6	6	7		6	5	6	6	6	4	4	6	3	1	4	3	7	6	5	3	6	7	6	7	3	7	6	4	5	3	3	4	3	3	3	4	4	2	1
2	2	5	1	1		18	5	2	3	3	7	7	7	4	7	7	6	4	6	6	5	1	2	3	3	7	2	6	3	5	3	5	7	5	5	3	5	6	4	4	3	4	3	4	3	4	4	5	2
2	2	4	2			18	6	2	5	7	6	6	6	6	5	7	6	5	4	5	3	4	5	1	6	5	5	4	5	4	4	5	5	6	6	5	3	2	3	6	2	3	3	3	3	3	3	4	3
2	2	5	1	2	1	21	6	6	6	6	7	7	6	4	6	6	2	4	5	5	6	6	6	6	7	7	6	6	5	5	5	6	5	6	6	5	5	5	6	5	4	4	4	4	4	4	4	1	1
1	1	5	1	0	2	18	5	5	4	5	4	5	4	5	5	4	4	4	5	4	4	5	4	4	5	4	4	4	4	5	5	4	4	4	3	5	5	5	5	4	3	3	3	3	3	3	3	5	4
2	2	4	2			19	5	6	7	7	4	4	6	5	7	4	3	5	7	7	1	4	4	3	6	5	5	6	5	5	7	6	5	7	2	5	3	2	2	7	3	4	1	4	3	4	2	4	4
1	1	2	1	1		21	4	4	4	4	4	4	4	4	4	4	4	4	4	4	4	4	4	4	4	4	4	4	4	4	4	4	4	4	4	4	3	3	3	3	2	2	2	2	2	2	2	4	4
[truncated: 284 more columns]
